# Supplementary material for: Molecular Dynamics Insight into the CO2 Flooding Mechanism in Wedge-Shaped Pores
Source: Molecules. 2022 Dec 26;28(1):188. doi: 10.3390/molecules28010188 (PMC9821883; doi:10.3390/molecules28010188)
Supplement: Supplementary file 1 [file molecules-28-00188-s001.zip]

Archive with 1 entries (1 files):
- molecules-2090814-supplementary.pdf
